# Supplementary material for: Radiomics-based infarct features on CT predict hemorrhagic transformation in patients with acute ischemic stroke
Source: Front Neurosci. 2022 Sep 21;16:1002717. doi: 10.3389/fnins.2022.1002717 (PMC9533555; doi:10.3389/fnins.2022.1002717)
Supplement: Supplementary file 1 [file Data_Sheet_1.CSV]

	original	original	original	original	original	original	original	original	original	original	original	original	original	original	original	original	original	original	original	original	original	original	original	original	original	original	original	original	original	original	original	original	original	original	original	original	original	original	original	original	original	original	original	original	original	original	original	original	original
	shape	shape	shape	shape	shape	shape	shape	shape	shape	firstorder	firstorder	firstorder	firstorder	firstorder	firstorder	firstorder	firstorder	firstorder	firstorder	firstorder	firstorder	firstorder	glcm	glcm	glcm	glcm	glcm	glcm	glcm	glcm	glcm	glcm	glcm	glcm	gldm	gldm	gldm	gldm	gldm	gldm	glrlm	glrlm	glrlm	glrlm	glrlm	glrlm	glrlm	glrlm	glrlm
	LeastAxisLength	MajorAxisLength	Maximum2DDiameterSlice	MeshVolume	MinorAxisLength	Sphericity	SurfaceArea	SurfaceVolumeRatio	VoxelVolume	10Percentile	90Percentile	Energy	Entropy	InterquartileRange	MeanAbsoluteDeviation	Mean	Median	Minimum	RobustMeanAbsoluteDeviation	RootMeanSquared	TotalEnergy	Uniformity	Correlation	DifferenceAverage	DifferenceEntropy	Id	Idm	Imc1	Imc2	InverseVariance	JointEnergy	JointEntropy	MaximumProbability	SumEntropy	DependenceEntropy	DependenceNonUniformity	DependenceNonUniformityNormalized	DependenceVariance	GrayLevelNonUniformity	LargeDependenceEmphasis	GrayLevelNonUniformity	GrayLevelNonUniformityNormalized	LongRunEmphasis	RunEntropy	RunLengthNonUniformity	RunLengthNonUniformityNormalized	RunPercentage	RunVariance	ShortRunEmphasis
	TZ1	TZ2	TZ3	TZ4	TZ5	TZ6	TZ7	TZ8	TZ9	TZ10	TZ11	TZ12	TZ13	TZ14	TZ15	TZ16	TZ17	TZ18	TZ19	TZ20	TZ21	TZ22	TZ23	TZ24	TZ25	TZ26	TZ27	TZ28	TZ29	TZ30	TZ31	TZ32	TZ33	TZ34	TZ35	TZ36	TZ37	TZ38	TZ39	TZ40	TZ41	TZ42	TZ43	TZ44	TZ45	TZ46	TZ47	TZ48	TZ49
sample1	1.580668865	1.502544955	1.041793905	2.251436063	1.161156683	0.595289282	1.368867384	-0.096686791	2.251789654	-1.011858302	-1.345543123	1.425644456	0.495067847	-0.331753379	0.365813105	-1.115913032	-1.19671034	-0.244102347	-0.367238448	-0.648587474	1.425330056	-0.123437975	0.93490612	-0.086595636	0.278612525	0.157452315	0.144696393	-0.744589292	0.964166981	-0.21759741	-0.0132685	0.27913178	0.271850346	0.344671023	0.08535979	0.868272522	-0.152664125	1.349740137	2.213120857	0.55923333	1.550038295	-0.989596658	0.170794178	0.905776267	1.523933076	0.086648673	-0.531320342	0.296151028	0.311477012
sample2	0.970406243	0.260024257	0.476641862	0.519515643	0.227780518	0.541915138	0.284369943	-0.095414455	0.519638931	-1.982584152	-2.135463962	-0.470687791	-1.728800607	-0.331753379	-0.379753756	-2.342504152	-2.272609921	0.010650692	0.000321174	-2.508974471	-0.46995704	1.821032296	0.710320324	-2.039698244	-2.31421819	2.023772479	2.027591037	-1.408618285	-0.006548407	-1.998544182	2.064221844	-2.01453472	1.775954469	-1.978413254	-2.620852857	3.337077532	3.619930972	-0.435047515	1.249345199	2.113246147	-0.486243582	0.019871475	3.446946834	1.766745065	-0.64126618	-1.285511281	-2.093646169	3.562707236	-0.949901644
sample3	-0.040354484	-0.28803898	-0.725266494	-0.358376038	-0.030942664	-0.151682712	-0.240952153	-0.092866536	-0.360571134	-3.195991465	-2.662077855	-0.917963412	-2.073518836	1.066350148	0.32293662	-3.195095772	-3.079534607	0.384288483	1.258915278	-3.262889216	-0.916986148	2.079570221	-0.82733747	-2.090031547	-2.426569524	2.06610275	2.072344013	0.511433151	-1.198333596	-2.030341452	2.237515188	-2.232239186	1.875237815	-2.23309481	-2.16446167	0.748638479	2.191156911	-0.1406504	0.069968175	1.873437603	-0.740346552	0.994162664	2.048737127	1.296906476	-0.839087135	-1.4900978	-1.868812578	1.947437157	-1.229860593
sample4	-0.482413616	0.126283654	-0.039454743	-0.491116982	1.243198995	-1.770621519	0.247105828	-0.088103358	-0.4905789	-0.041132451	-0.292315339	-0.541877517	0.451945684	-0.331753379	-0.563290415	-0.110783947	-0.120810758	0.60507445	-0.326797459	-0.419201942	-0.541107531	-0.847224132	1.04544977	-0.119075733	0.024377159	0.072879543	0.082044876	-1.086047921	1.267789254	-0.030250427	-0.728022605	0.448883342	-0.95091113	0.615299128	0.73164391	-0.480575111	-0.466474811	0.115064616	-0.627714955	-0.278318378	-0.298774332	0.290371904	-0.484356223	-0.318376592	-0.351871785	-0.089451166	0.275595348	-0.500369498	-0.140918242
sample5	-1.104366931	-0.181262438	0.646673531	-0.860154158	-1.107236771	0.143658244	-0.865018282	-0.091033009	-0.860207281	0.686911937	0.4976055	-0.744515564	-0.528915691	-0.331753379	-0.648865665	0.711076125	0.686113928	0.265403731	-0.246224955	0.395840392	-0.743633894	0.397001403	-1.773543177	0.330651804	0.316259531	-0.379861243	-0.370312913	1.307165719	-1.811464551	0.422616787	0.049098586	-0.266390281	0.25937838	-0.396141913	-0.046097287	-0.601590835	-0.512682916	0.094984329	-0.817842603	-0.421016018	-0.698805641	0.489754391	-0.488600543	-1.036193252	-0.6221874	0.387876188	0.438478172	-0.511704403	0.384989504
sample6	0.328274909	0.470577777	0.145022772	-0.518470206	-0.825348382	-0.471245126	-0.322074584	-0.091692386	-0.517982112	-0.526495377	0.234298554	-0.495418115	0.99348414	1.066350148	0.75991281	-0.227254384	-0.389785653	-0.125217596	1.074490603	-0.041992235	-0.494673734	-1.031924822	0.079691395	1.012070851	0.885715093	-0.991684596	-0.995295116	0.300606442	0.30793836	0.970358198	-0.969297918	0.992543972	-1.275521864	0.959692638	0.934124519	-0.517720199	-0.543739267	-0.181810566	-0.681714057	-0.822243592	-0.255165746	-0.344534141	-0.584145001	-0.456869612	-0.080436769	0.895995591	0.898983459	-0.571953061	0.906708493
sample7	-1.390113576	-0.641281328	-0.665828681	-1.028123445	-1.273848031	0.591599425	-1.136973464	-0.090233864	-1.028721285	0.686911937	-0.555622285	-0.956539966	0.06758857	-1.729856907	-1.512536163	0.061397998	0.148164137	0.825860418	-1.7758001	-0.323286558	-0.955541441	-0.367738437	-0.255774207	0.307487797	0.315368308	-0.358512703	-0.348710719	0.482700201	-0.140729802	0.402643716	-0.480113102	0.260055479	-0.312333143	0.268995984	0.530769381	-0.647749874	-0.506308359	-0.172730399	-1.049498556	-0.483738092	-0.912607607	0.273445355	-0.548497476	-0.727244659	-0.806732123	0.168857104	0.489419875	-0.553663868	0.121348299
sample8	-0.79283573	-0.190860917	0.342286663	-0.774285892	-1.069459832	0.54401202	-0.827799522	-0.092317195	-0.774139147	-0.041132451	-0.555622285	-0.761300848	0.490979492	-0.331753379	-0.787455017	-0.191057771	-0.120810758	0.197469587	-0.559973778	-0.399991992	-0.760409928	-0.899484343	-0.63072678	1.058939436	0.655921707	-1.106206952	-1.095861518	0.76784768	-0.535872617	1.149145888	-0.948770149	0.692539832	-1.348643995	0.618430987	0.794585029	-0.573431808	-0.496380872	-1.002757026	-0.871252477	-0.943735549	-0.53236005	0.08054049	-0.607105213	-0.899488719	-0.41704316	0.658579587	0.977709483	-0.621225439	0.520470928
sample9	-0.381496411	0.410820044	1.101293432	-0.617450982	-0.434431714	-0.615673992	-0.399646139	-0.0909199	-0.617279383	1.172274862	0.234298554	-0.491048503	-1.501196954	-1.030805143	-1.253065591	0.872770192	0.955088823	0.77490981	-1.256377409	0.49802765	-0.49030653	1.458232402	-1.391201701	-1.107524068	-0.94496341	1.072368463	1.080118134	1.075123512	-1.548585301	-1.032976638	1.251200101	-1.358603092	1.254209496	-1.391899809	-0.807457953	-0.399414339	-0.102484318	0.367205071	-0.394561353	0.755464493	-0.619829086	1.187153604	-0.000412796	-0.191219296	-0.748104898	-1.090258076	-0.799320837	-0.086756524	-1.167576828
sample10	1.27796095	1.021367518	0.255701508	1.281951082	1.073253802	-1.145824157	1.8507633	-0.093804717	1.281967937	-1.982584152	-0.818929231	0.210882396	-0.221056649	1.765401912	1.080677644	-1.857811794	-2.272609921	-0.549805994	2.324303003	-1.632910529	0.211237504	0.290509744	2.356313249	-1.435603068	-1.315340758	1.440517523	1.441353852	-3.737309571	2.066448687	-1.432477682	0.634254136	-0.610720384	0.80156951	-0.391153321	-1.13395266	2.574452173	1.606240917	0.100264502	1.479232806	1.373777123	0.344396982	-0.14105151	1.433338994	1.55278675	-0.12609644	-1.184083732	-1.406211874	1.742159954	-1.174377046
sample11	-0.723968141	-0.593247959	-0.911417519	-0.787341302	-0.981320304	1.696795016	-0.987365588	-0.093802083	-0.787840753	-0.283813914	-0.818929231	-0.821332681	0.581052744	-1.030805143	-0.547729558	-0.584749157	-0.389785653	-0.02331638	-0.641217872	-0.836399167	-0.820408674	-0.835616823	-0.381845542	0.805329188	0.617756507	-0.852961281	-0.845250405	0.532718648	-0.114365155	0.886863217	-0.833262449	0.680162906	-0.910241306	0.650733131	0.745070329	-0.582347743	-0.516512882	-0.522872683	-0.875472528	-0.635745527	-0.620513659	-0.126094655	-0.534244242	-0.485784583	-0.519233323	0.349920996	0.640237448	-0.54517417	0.320877424
sample12	-1.606001486	-1.948843863	-1.763613949	-1.244929759	-2.127310396	1.978708265	-1.530039826	-0.086962132	-1.245820869	0.686911937	-0.029008392	-1.125098226	-0.253796175	-1.030805143	-0.973734208	0.373247862	0.417139033	0.825860418	-0.886722365	0.03333892	-1.124006801	0.064397092	-0.109674759	-0.275873466	-0.104401302	0.231518928	0.240423491	0.212410071	-0.069861959	-0.189550811	0.051056284	-0.216810101	0.296275472	-0.177259853	0.205324301	-0.707119672	-0.450729233	0.291289067	-1.246802823	-0.239830273	-1.186430372	0.339480331	-0.504520148	-0.688035272	-1.034447618	-0.321176463	0.24621769	-0.542690946	-0.43748287
sample13	0.187059	0.433595848	0.577978973	0.684702813	1.269327084	-0.852791766	1.07976623	-0.093667906	0.684530671	0.444230474	0.234298554	0.593168113	0.091282023	-0.331753379	-0.429812601	0.352602669	0.417139033	0.350321411	-0.212374823	0.057238513	0.593312527	-0.346150573	-1.113965388	0.817117386	0.573078555	-0.87231233	-0.862192187	1.061823342	-1.029127298	0.91632204	-0.555657337	0.342490573	-0.432881689	0.238944093	0.421631354	-0.161343651	-0.50283706	-0.712145923	0.567735551	-0.675023485	1.29141918	0.181616029	-0.502279448	-0.804707545	1.15372612	0.497590509	0.671191681	-0.524101786	0.448909184
sample14	-0.30736209	0.03418799	0.018035174	-0.581531539	-1.133548804	1.215727489	-0.741987375	-0.094088245	-0.582159174	-0.283813914	0.234298554	-0.614622109	0.549027203	1.066350148	0.173568511	-0.195712465	-0.389785653	0.68999213	0.842168726	-0.426264606	-0.61381203	-0.938383366	1.203104484	-0.194592271	-0.034829762	0.149206385	0.158276857	-1.335746749	1.434078256	-0.10677037	-0.728442045	0.458691981	-1.041752549	0.647280575	0.565545274	-0.457928517	-0.320630708	0.228651715	-0.718531634	0.226220347	-0.542501384	0.160646587	-0.242101422	0.234376374	-0.58055791	-0.490223567	-0.268916723	-0.259777632	-0.469599673
sample15	1.166019813	0.699885603	-0.008707282	1.383542678	1.110884424	0.559185236	0.862285935	-0.096175772	1.383391319	-1.982584152	-1.872157016	1.549997226	-0.189142984	0.367298384	1.954222933	-1.861770614	-2.003635026	-0.685674282	0.014516079	0.569769791	1.54961429	1.079103891	1.681211895	-0.912650295	-0.630188571	1.299591693	1.249470188	-2.114916893	1.294828709	-1.550842119	1.372114102	-0.708218493	1.364085383	-0.705740394	-1.689709479	3.719554761	2.410002319	1.728801918	2.036342041	1.706367376	-0.218441907	-2.653945682	2.101851781	2.562449981	0.286729114	0.616400978	-1.602096048	2.658938922	0.972146959
sample16	-0.277392933	0.004817104	0.695513384	-0.393158087	0.96629602	-0.904567037	-0.025645971	-0.091213212	-0.391596609	-0.041132451	0.234298554	-0.408802071	0.552256037	0.367298384	0.096933289	0.069430809	0.148164137	0.129535444	0.568937478	-0.150069556	-0.408105428	-0.862033223	0.328500884	0.415577338	0.409732389	-0.461185664	-0.45277494	-0.097496634	0.57471244	0.498768455	-0.850723712	0.646616901	-1.101741816	0.718452784	0.806099152	-0.467374072	-0.50469139	-0.439503639	-0.547668819	-0.504952601	-0.131179359	0.217487159	-0.536462467	-0.40723274	-0.190864451	0.052167642	0.491835434	-0.552852292	-0.019909615
sample17	0.442953563	0.134246016	0.69714511	0.131497192	-0.170027224	0.681110126	-0.048337196	-0.095063695	0.131111783	-1.497221227	-1.082236177	-0.301358856	0.17593421	0.367298384	0.405292058	-1.325829945	-1.19671034	-0.006332844	0.905896377	-1.239260882	-0.300721429	-0.064000871	0.554315519	-0.32858172	-0.024473671	0.329239925	0.328704917	-0.450846609	0.624209963	-0.330146544	0.08623319	-0.018152746	0.350871707	0.055745267	-0.154148901	0.074896736	0.077111232	1.503659625	0.131689045	0.572498918	-0.054997923	-0.51818244	0.158454009	0.436272086	-0.027321301	0.119782851	-0.533578913	0.278320028	0.317097595
sample18	1.06246561	0.829574562	0.178253057	0.908385991	0.324310338	0.019396331	0.78418842	-0.09521867	0.909111017	-0.041132451	0.234298554	0.666866714	0.596892125	0.367298384	-0.020035621	0.01935967	-0.120810758	-0.430921243	0.472001135	-0.188851645	0.666970509	-0.881235922	-0.74975606	1.184282197	0.761602292	-1.232557032	-1.224956485	0.815386208	-0.518144518	1.264602333	-0.952887441	0.782576212	-1.256046241	0.681330088	0.781950551	-0.079758079	-0.485675271	-1.092902612	0.529038038	-0.873210637	1.656973078	-0.017724107	-0.51231654	-0.660945471	1.668613669	0.746397727	0.880904569	-0.530462508	0.672758488
sample19	1.039432556	0.31915743	0.200393693	1.378923535	0.997446813	0.117035394	1.072899488	-0.095722957	1.378351648	-1.497221227	-0.292315339	0.589965515	0.46526139	1.765401912	0.966969436	-1.050467129	-1.19671034	-0.176168203	1.996301373	-0.999962365	0.590111694	-0.543283748	0.173683203	0.304552639	0.412469003	-0.328710343	-0.325350437	0.088473214	0.318968186	0.344253065	-0.463044854	0.418519587	-0.266973274	0.445946129	0.449708076	0.091372074	-0.458520831	0.830094808	1.110392481	0.005439834	1.49356015	-0.270823229	-0.162859546	-0.024615101	1.408073463	0.401889487	0.015565579	-0.103398273	0.516593186
sample20	0.791268322	0.326968112	0.393511112	0.952172677	0.611082625	0.583798402	0.570364382	-0.095876689	0.952971905	-0.283813914	0.234298554	1.044920715	1.275503427	0.367298384	1.012326091	0.012340707	-0.120810758	-0.278069419	0.441341013	0.447801878	1.044816148	-1.101654884	0.791948639	1.198425131	1.030014799	-1.16825071	-1.178150333	-0.149849347	0.839297522	1.121244657	-1.036588998	1.208917501	-1.512232116	1.198364256	0.992368449	-0.088895053	-0.506309684	-0.772901519	0.460241054	-0.746264995	1.403952638	-0.688325098	-0.540529361	-0.003327987	1.538312112	0.597438403	0.752482699	-0.52902081	0.668177422
sample21	2.095260451	1.35963964	1.209075871	2.73718895	1.46785025	0.194236942	1.891680208	-0.096542244	2.736936747	-2.71062854	-1.872157016	1.432785965	-0.361804578	1.066350148	1.772009308	-2.411880694	-2.541584817	-2.893533956	1.314681837	-1.065641206	1.432467629	1.088002449	1.182179972	-1.071316183	-0.729472129	1.258755619	1.226653812	-1.247581105	0.813331039	-1.406873509	1.300124392	-0.759939985	1.314747835	-0.748532656	-1.550293336	5.154046076	1.990994903	1.43940985	3.726296431	1.641853293	0.474715705	-2.195550045	2.251372749	2.188263348	0.939475932	0.395515004	-1.562721522	2.93602681	0.764979714
sample22	1.091403833	0.677138984	0.466292616	1.375082126	1.596967385	-0.400334783	1.369727925	-0.095088593	1.375674322	-0.526495377	0.760912446	1.357389131	1.089574784	1.066350148	1.205155904	0.02852857	-0.120810758	-0.923443785	1.61976034	0.290305977	1.357112349	-1.052206965	0.314593812	1.190317208	0.958634945	-1.180526263	-1.184844908	0.289971728	0.34783271	1.157776736	-1.021472498	1.10666959	-1.511492094	1.055141393	0.960927827	0.022247503	-0.512705653	-0.699034486	0.819770653	-0.800643783	2.036545844	-0.491629626	-0.535773328	-0.213130993	2.164972127	0.714922012	0.825895677	-0.531277494	0.74122016
sample23	1.405481496	1.589949426	0.941871182	2.545154573	1.377270325	-0.002406221	1.908740517	-0.096266183	2.544799284	-1.011858302	-0.292315339	2.65513429	1.897933275	1.066350148	2.145941059	-0.641866326	-0.658760549	-0.685674282	0.705594511	0.494323849	2.654142265	-1.194165034	1.398995984	1.136324411	1.24180389	-1.002560897	-1.034339018	-1.046963241	1.685823841	0.856160187	-0.984136884	1.56427651	-0.98475431	1.596277078	1.121629225	0.309916203	-0.534018349	0.526851465	1.633580846	-0.478102724	2.561324591	-1.551302699	-0.462985547	0.633968088	3.307696034	0.813630848	0.542069134	-0.407578501	0.983863341
sample24	-0.249166518	0.259275032	-0.695081938	-0.343990934	0.680426064	-0.639085692	-0.067703882	-0.091983851	-0.343562243	-1.254539764	-0.555622285	-0.115286909	1.954326046	0.367298384	2.427892863	-0.752975618	-0.927735444	-1.331048648	0.536817017	0.914930356	-0.114752035	-1.073606429	1.526609022	0.9923516	1.35584131	-0.701073162	-0.754191561	-1.136221908	1.769304135	0.446887565	-0.785365915	1.554984514	-0.568261757	1.580727745	1.040369653	-0.469373331	-0.538878611	1.259896803	-0.550892059	-0.431599182	-0.347555953	-1.848989008	-0.517130791	0.789690668	0.00159921	0.73980951	0.549354129	-0.476273876	0.897813419
sample25	0.227545608	0.658336489	0.714510577	0.667041387	0.704086958	-0.063436047	0.637386043	-0.094863476	0.666655587	0.929593399	1.287526339	1.208353988	-0.101057205	-0.331753379	0.863658128	1.11987364	1.224063719	-0.498855386	-0.005280725	1.31270634	1.208159346	0.798942193	1.156475661	-0.68037067	-0.254621411	0.720199734	0.703467177	-1.197503411	0.979181045	-0.785477684	0.811089387	-0.352706317	0.973362147	-0.288415187	-0.516576235	0.346227091	0.049140571	1.208310855	1.028604444	0.901055483	0.048333914	-1.295509681	0.279759362	1.210585979	0.067265803	-0.305287617	-0.88303002	0.364092071	0.063852897
sample26	0.937046043	0.981904471	0.970923458	1.095199384	1.056622676	-0.828433911	1.43215245	-0.094187087	1.095736339	0.201549011	0.760912446	1.457191448	0.904788647	0.367298384	1.117933497	0.513229978	0.417139033	-0.210135275	0.521857849	0.8931917	1.456859661	-0.479729998	0.537226687	0.695299125	0.857774934	-0.631951552	-0.647966955	-0.253432211	0.780540858	0.558326391	-0.482238288	0.78276864	-0.241493852	0.756669625	0.59285897	-0.05934745	-0.515793624	0.477246613	0.887798364	-0.346585874	1.239588904	-0.937567118	-0.436899619	0.207309497	1.384908416	0.451161829	0.383882805	-0.402583721	0.591167807
sample27	-0.699301151	-0.290883497	-0.161878907	-0.730757794	-0.981404936	0.56079171	-0.783711194	-0.092579434	-0.730593239	2.143000712	1.024219392	-0.473367435	-3.105806703	-1.729856907	-1.518679329	1.740600247	1.76201351	0.927761633	-1.772536314	1.351610565	-0.472635207	2.794287749	-0.378388004	-2.654809895	-3.771694213	2.636978909	2.642495685	-0.577587237	-1.573237683	-2.602723385	2.899925433	-3.094477954	2.233969935	-3.165382802	-3.400941575	0.721451695	4.174030218	-2.367780267	-0.379643709	2.256950687	-0.910494458	5.877150953	3.961549677	1.478210825	-1.040864836	-3.130692018	-2.331124273	2.610504252	-4.601131796
sample28	0.891573853	0.655816827	0.543825716	0.263055457	1.097110692	-1.127219443	0.83253066	-0.092441149	0.263954365	-0.283813914	-0.555622285	-0.046985717	0.72754589	-0.331753379	-0.162144378	-0.511996383	-0.389785653	-0.142201132	-0.179164552	-0.698762466	-0.046488487	-0.914101332	0.176696371	0.56217632	0.52997037	-0.601166504	-0.595560823	0.010878028	0.4851358	0.626764213	-0.833967664	0.736994422	-0.93623064	0.776855041	0.86795202	-0.306156285	-0.537317757	0.228412385	-0.017795021	-0.479239451	0.589727557	-0.230777952	-0.511626918	-0.283250231	0.572834514	0.362486271	0.518062547	-0.514764731	0.366344976
sample29	-0.860237883	0.577153184	1.087765608	-0.283840356	-0.085783502	0.615765345	-0.369380936	-0.094202924	-0.283637404	1.414956324	0.4976055	-0.12768594	-1.813534619	-1.030805143	-1.28432562	0.995387706	0.955088823	0.520156771	-1.288898226	0.618350856	-0.127144232	1.769221992	-1.023048845	-1.562207313	-1.5481615	1.532133209	1.539230524	0.772697875	-1.264671011	-1.494235247	1.666233112	-1.737476844	1.530129162	-1.748773196	-1.538312047	0.227776048	0.868971219	-0.154253607	0.114327267	1.477969962	-0.569986415	1.096032422	0.961925906	0.534376222	-0.766436807	-1.52585334	-1.518007713	0.854867756	-1.501823211
sample30	1.377279379	0.942825158	0.391897716	0.566277403	0.146329672	-0.442440555	0.737591638	-0.094201254	0.565704675	-0.769176839	-0.818929231	0.33001128	0.955721165	-0.331753379	0.263585317	-0.607850844	-0.658760549	0.214453123	-0.036076417	-0.308742475	0.330300731	-0.868124824	0.406990623	0.627175842	0.768849955	-0.5536397	-0.565857838	-0.196573437	0.71133936	0.492011297	-0.750404797	0.852151572	-0.692823055	0.875123729	0.77448612	-0.183441216	-0.489670907	0.472355102	0.248976034	-0.2889875	0.735764809	-0.619321548	-0.418609055	0.206649799	0.744249719	0.242893154	0.317123647	-0.406232592	0.303842225
sample31	1.661580943	1.24672681	1.274241063	3.528871737	1.942948355	-0.444035877	2.890844446	-0.096196502	3.522086014	-0.283813914	0.4976055	5.011818644	1.786500489	0.367298384	2.152824946	0.33441727	0.148164137	-1.585801687	0.697967195	1.576952007	5.009527747	-1.025765707	1.509904594	1.063919157	1.272253453	-0.860850356	-0.900193784	-0.989403868	1.634119571	0.674443156	-0.872995132	1.516860296	-0.761116721	1.516514979	1.089978206	0.574263512	-0.533390855	0.48363531	2.552438823	-0.359239129	3.384747402	-1.528936467	-0.438777359	0.880256242	4.021109592	0.587872667	0.399078219	-0.399061352	0.778297522
sample32	0.713613104	1.030543829	0.705294171	0.834752086	1.138964505	-0.982423475	1.307598484	-0.093619358	0.835642061	0.201549011	1.024219392	1.022320982	0.3714925	1.066350148	0.547761407	0.662157425	0.686113928	-0.498855386	1.066841092	0.621122136	1.022228871	-0.284331654	0.567552369	-0.014741594	0.239666334	0.013495533	0.012572627	-0.459504644	0.793845463	-0.016454928	-0.323218355	0.376508394	-0.081995596	0.457712497	0.49625452	-0.04023891	-0.425202148	0.264860391	0.738250172	0.099342143	0.868110541	-0.183474247	-0.269599854	0.454762827	0.541393423	-0.317933076	-0.13074739	-0.277437081	-0.201434347
sample33	0.682729711	1.300388268	0.627638167	0.345886299	0.123881058	-1.231500535	0.989844468	-0.092359887	0.346793959	0.444230474	-0.029008392	0.448498301	0.585946932	-1.030805143	-0.002213985	0.31202194	0.417139033	-0.074266988	-0.938667826	0.447486842	0.448722449	-0.313495306	0.422318011	0.497377273	0.659651181	-0.476173331	-0.483558276	-0.110811735	0.588006416	0.442935932	-0.388926376	0.559613498	-0.14458312	0.554190507	0.488413148	-0.262320537	-0.50949068	-0.271570194	0.260612067	-0.409841328	0.560657868	-0.525755666	-0.502078627	0.009174734	0.481846471	0.022431932	0.394858649	-0.499756948	0.044951873
sample34	0.529886377	0.150841826	0.723031215	0.346507828	0.621484658	0.003005288	0.350142623	-0.094547287	0.346872704	-0.526495377	-1.345543123	-0.21468345	-0.379601678	-1.030805143	-0.997752536	-1.068211185	-0.927735444	0.180486052	-1.13939552	-1.381510342	-0.214093794	0.265175967	0.314963479	-0.745379669	-0.511477815	0.709238613	0.716638646	-0.31495121	0.303715139	-0.672402161	0.429308938	-0.518217911	0.6453596	-0.438062702	-0.41090757	0.234295965	0.127969105	1.209312505	0.463189116	0.833492844	0.070827823	-0.019864016	0.33471333	0.26184093	-0.079478495	-0.287725513	-0.81663505	0.437909408	-0.085560979
sample35	1.174080199	1.507693612	1.213916111	1.534765441	1.53684808	-0.670513204	1.681218612	-0.094832602	1.535526392	0.201549011	0.234298554	1.295372458	0.320881967	0.367298384	-0.379243837	0.217695656	0.148164137	0.0616013	-0.018526226	-0.025760981	1.295129856	-0.556130091	0.05666289	0.345355492	0.357207497	-0.386532635	-0.378561311	0.104480779	0.253235556	0.422014436	-0.617427446	0.44199097	-0.520740398	0.478421915	0.57636219	0.139083112	-0.458618304	-0.384284836	1.244415261	-0.197710309	1.894815531	0.110113224	-0.366171277	-0.076411409	1.320782689	-0.227090027	0.144091075	-0.399842416	-0.307255478
sample36	-0.55662761	-0.189917875	-0.096749369	-0.692499246	-0.550718439	-0.317447346	-0.569687826	-0.091183515	-0.691929512	2.143000712	1.287526339	-0.397635987	-2.40533262	-1.729856907	-0.872414283	1.793449252	1.76201351	-0.396954171	-1.434492688	1.517157142	-0.396945498	2.448584827	1.717700014	-2.468951768	-3.250303671	2.456645698	2.459545638	-3.101117965	-0.095103682	-2.433620161	2.643650979	-2.62864723	2.099894337	-2.637553876	-2.754280186	0.515628016	3.144078201	-1.414655464	-0.363091937	1.962478361	-0.881550331	3.17163124	2.518812808	1.901628631	-1.000636997	-2.736437394	-2.024945439	1.925021067	-3.501592467
sample37	0.690183423	0.403059984	0.138748193	0.969185665	0.719055625	0.154559724	0.765409386	-0.095434806	0.96974456	-0.283813914	1.024219392	0.896408154	0.535009647	1.765401912	0.856070086	0.295026523	0.417139033	0.129535444	2.078957496	0.149010918	0.896385439	-0.770757734	-0.134446618	0.666550248	0.519273492	-0.71495263	-0.706502073	0.262652987	0.136990713	0.752213098	-0.817537859	0.662504904	-0.899129391	0.668527698	0.723570043	-0.054353937	-0.478465338	-0.95393613	0.632537035	-0.457491097	1.411607829	0.014367265	-0.426202136	-0.157042099	1.050362834	-0.098518594	0.393283018	-0.476578458	-0.246789526
sample38	0.37958943	-0.248975037	-0.064818406	-0.280560095	0.210725387	-0.668488526	0.014224494	-0.092123275	-0.279778905	0.201549011	0.234298554	-0.234799958	0.28749942	-0.331753379	-0.130560439	0.31101124	0.417139033	-0.210135275	-0.078121141	0.180597196	-0.234199216	-0.381669793	0.625561965	-0.110774053	0.133942761	0.101969594	0.104496345	-0.590211149	0.881316413	-0.090675011	-0.369755858	0.288311468	-0.162176283	0.389023568	0.536665116	-0.406909441	-0.445292699	0.209993395	-0.34954182	0.041926743	-0.194424887	0.043976067	-0.391241	0.225626723	-0.327496071	-0.480818253	-0.072924659	-0.417058663	-0.428295011
sample39	-0.508277912	-0.910032261	-0.700805988	-0.718226123	-0.148570794	-0.544954616	-0.547150153	-0.090521344	-0.717757826	0.929593399	1.024219392	-0.561417536	-0.68147901	0.367298384	-0.199782184	0.974829576	0.955088823	0.095568372	0.125657655	0.695818374	-0.56063678	0.682651545	-1.082827785	-0.328237814	-0.130140505	0.288428919	0.296189691	0.946275158	-1.01919547	-0.251283683	0.452867768	-0.540739096	0.652307652	-0.576206575	-0.108075471	-0.539661974	-0.433628174	0.749627693	-0.625217668	0.098246478	-0.620707792	0.475775662	-0.326725408	-0.453229163	-0.613972938	-0.104465573	-0.09196486	-0.339128183	-0.054028947
sample40	-0.784349657	0.420944902	0.956613141	-0.685294224	-1.021055599	0.658845124	-0.752509955	-0.092948329	-0.685157454	1.657637787	1.550833285	-0.431531155	-1.965902156	-0.331753379	-0.539322305	1.588488367	1.493038614	0.706975666	-0.249216226	1.273065584	-0.430821985	1.961032225	-1.232031389	-1.708545567	-1.764848457	1.680837568	1.687432047	0.82650485	-1.370168923	-1.644614026	1.865615749	-1.921700349	1.653385928	-1.941651836	-1.579611793	-0.166008618	0.794522566	-0.237238935	-0.417519707	1.480226446	-0.825207265	1.479917439	0.811666843	0.653397656	-0.909310613	-1.743613306	-1.525457169	0.60503329	-1.774580823
sample41	1.179378491	1.632855785	0.974621295	0.948769687	0.055755237	0.206030007	0.727211002	-0.095475051	0.949034662	0.929593399	1.024219392	1.598517341	-0.024750682	-0.331753379	0.638074755	1.042549657	0.955088823	-4.269200368	-0.010222183	1.391693021	1.598107663	0.492008701	1.53821203	-0.645411759	-0.243040722	0.722894166	0.709337764	-1.275978347	1.14133526	-0.783746933	0.499495262	-0.154246442	0.72768445	-0.059101195	-0.383424394	0.699373224	0.237729421	0.489104766	1.216665881	0.911636744	0.325610743	-0.730303092	0.326214385	1.567458172	0.025833107	-0.9139181	-0.943651147	0.390084866	-0.696304352
sample42	0.37961242	0.652578073	0.332465525	0.200920183	0.026081495	-0.343417129	0.366062927	-0.093811785	0.202060903	1.172274862	1.287526339	0.784620381	-0.127465713	-0.331753379	1.084405628	1.125990206	1.224063719	-0.600756602	-0.433576531	1.638649263	0.784659277	0.937782278	2.234061863	-1.177150778	-0.845459758	1.282975511	1.253658992	-2.920946497	1.759918396	-1.404759268	1.119349979	-0.533048458	1.198583179	-0.412171608	-1.011489751	0.841054507	1.098970134	0.514183476	0.522875765	1.299812163	-0.436384786	-1.412412876	0.971651299	2.418877731	-0.501041442	-1.212820942	-1.310419341	1.113833443	-0.964503901
sample43	1.06994385	-0.082927095	-0.678792245	0.390866821	-0.076884132	1.038763522	0.03862391	-0.095766195	0.390418613	-0.526495377	-1.345543123	-0.17850695	-0.190247662	-1.030805143	-0.776718316	-1.073485401	-0.927735444	0.078584836	-0.978354163	-1.348574475	-0.177937233	0.105009712	0.329391606	-0.583093121	-0.343738207	0.547751183	0.554513288	-0.375873666	0.414169677	-0.514024509	0.267747726	-0.333982535	0.506352716	-0.251782358	-0.323278336	0.169239513	0.015050708	0.923019273	0.452343865	0.777828488	0.113098569	-0.085842651	0.316457983	0.358222733	-0.072797965	-0.44512095	-0.781960328	0.387533222	-0.265689955
sample44	0.385910691	-0.57163257	-1.259894955	-0.241592728	0.418462217	-0.713737145	0.075106621	-0.092145014	-0.241430158	-0.769176839	-1.082236177	-0.515032406	0.149893593	-0.331753379	-0.480478442	-0.947679342	-0.927735444	0.299370803	-0.253714836	-1.170488116	-0.514277215	-0.304763367	0.275806358	-0.257980651	-0.028952963	0.232430826	0.237535453	-0.244628012	0.444992483	-0.208015635	-0.09843577	-0.001845307	0.150456242	0.071370156	0.113137752	-0.281480678	-0.219875366	1.453757741	-0.296260392	0.242935785	-0.213278949	-0.107596951	-0.126423497	-0.113465154	-0.19629995	0.171408423	-0.19317534	-0.065851153	0.28133008
sample45	-0.477561614	0.539286396	0.506245806	-0.434087836	-0.467973484	-0.5254131	-0.208425445	-0.091908072	-0.434827538	0.201549011	-0.029008392	-0.454346294	0.296697163	-0.331753379	-0.472859909	0.09909514	0.148164137	0.571107378	-0.314049847	-0.195715147	-0.453624549	-0.64007928	-1.056928815	1.052435465	0.668457258	-1.110091133	-1.099575641	1.071454225	-0.97994841	1.155049357	-0.783789566	0.545710797	-0.814965274	0.432685069	0.528440439	-0.464328712	-0.467723376	-1.382306114	-0.542570959	-0.996243152	-0.05534607	0.133262462	-0.610917876	-1.024744925	0.013496448	0.685266014	1.009777242	-0.619963677	0.567968738
sample46	0.73130963	0.603824677	1.103028049	0.622467779	1.367735653	-1.508359767	1.506062425	-0.092165421	0.622243485	-0.283813914	0.234298554	0.491718696	0.717311674	0.367298384	0.307550896	0.020767669	0.148164137	-0.617740138	0.718292226	-0.044820725	0.491919023	-0.893946541	-0.335936392	1.119658498	0.786241547	-1.152575613	-1.147550277	0.578612944	-0.12425133	1.172784872	-0.939978519	0.850684376	-1.179429874	0.780262466	0.799483356	-0.16370605	-0.485980919	-1.107553467	0.285564856	-0.984181032	1.322253519	-0.145093973	-0.606266961	-0.697531606	1.391892723	0.766154702	1.019553204	-0.605215948	0.673678356
sample47	-0.96854912	-1.316730477	-1.394269758	-0.992938419	-1.441180729	2.768513672	-1.260516062	-0.093644599	-0.993758567	0.444230474	1.814140231	-0.827965401	-0.318443671	2.464453675	0.784669684	1.161441491	1.224063719	0.639041522	2.059470831	0.960464515	-0.827037739	0.243390291	-0.737849542	-0.09574086	0.045395482	0.051811401	0.05999704	0.745497984	-0.716614637	-0.013234723	0.124882279	-0.197429256	0.367804523	-0.210260015	0.018057682	-0.628198619	-0.442284728	0.683619862	-0.975125153	0.139993793	-0.9422848	0.041214039	-0.312531632	-0.285341685	-0.840885071	-0.199053324	-0.142129359	-0.353752839	-0.147947023
sample48	0.779625274	1.057351755	0.822112075	1.108693213	0.693305221	-0.36249833	1.140345168	-0.094911306	1.110067904	0.201549011	0.4976055	1.005747344	0.191430492	0.367298384	-0.154136269	0.373290311	0.417139033	-0.10823406	0.349959168	0.116645565	1.005664367	-0.421387425	-1.240919373	1.003410708	0.662315835	-1.057556667	-1.048048034	1.10831588	-1.120149222	1.098389457	-0.634012486	0.441283293	-0.555071851	0.309580068	0.416709768	-0.023718158	-0.487939617	-0.981975558	0.930694096	-0.758381288	1.868828975	0.114327787	-0.498542361	-0.793170807	1.7188332	0.559751977	0.748936915	-0.519655799	0.495633987
sample49	0.914719944	0.594401078	0.462116468	1.22535051	1.399533413	-0.492916104	1.312561235	-0.094833253	1.224641678	-1.254539764	-0.818929231	0.488758756	0.394739004	1.066350148	0.603735526	-1.139129049	-1.19671034	-0.295052955	0.661236348	-0.999590788	0.488960714	-0.252297317	0.214381763	0.151575233	0.392601476	-0.147755777	-0.150620217	0.106299387	0.291779724	0.135875592	-0.171739158	0.271005933	0.093293942	0.278197452	0.279395445	0.084885166	-0.424654654	1.331333507	1.127332543	0.131743413	1.1752054	-0.549380571	-0.193909326	0.100162646	1.200780486	0.438905846	-0.082991622	-0.12513713	0.613460137
sample50	0.812209005	0.423532832	0.385290429	1.260580822	1.73765126	-0.636999694	1.436695086	-0.094652204	1.261573018	-0.041132451	1.024219392	1.335136279	0.483973611	1.765401912	0.890927062	0.521695707	0.417139033	-0.413937707	1.61289563	0.426731875	1.334871762	-0.555019003	-0.793397021	1.05377745	0.749146487	-1.095311463	-1.090098881	0.771824258	-0.447276243	1.117995202	-0.70766002	0.667990105	-0.642503311	0.56096781	0.552148041	0.01006499	-0.496426307	-0.891825712	0.998725165	-0.791133292	2.008309194	-0.135904067	-0.534228875	-0.605092983	1.96314671	0.614480975	0.797066584	-0.546532568	0.571369449
sample51	-0.101687823	0.195867665	0.16830029	-0.163572671	-0.103043152	-0.023824457	-0.088627255	-0.093591031	-0.162921531	0.201549011	0.760912446	-0.100480173	0.050038076	1.066350148	0.186725283	0.532321391	0.686113928	0.706975666	1.006506529	0.278050706	-0.09995346	-0.33138381	-0.902731289	0.675904982	0.481670392	-0.730951109	-0.720659105	0.881776346	-0.859281063	0.776135438	-0.531177596	0.304264302	-0.400024603	0.228588583	0.402025507	-0.390954549	-0.482931591	-0.836494977	-0.227989941	-0.584081967	0.176224099	0.261192136	-0.479051932	-0.704717109	0.093353829	0.176152185	0.551626866	-0.515471905	0.016313211
sample52	1.112811605	0.926611492	0.538175867	1.288509634	0.216582624	0.508458709	0.823805007	-0.096062106	1.290157403	-0.041132451	0.4976055	1.310154585	0.949638394	0.367298384	0.639087701	0.25772549	0.148164137	0.027634228	0.530386579	0.34355326	1.309903837	-0.808739193	0.047620072	1.035479697	0.865725728	-1.047140529	-1.048511099	0.298382652	0.308337231	1.040082543	-0.834628319	0.955038114	-0.811404023	0.913717745	0.767218985	0.005717339	-0.506700379	-0.729122586	0.885309303	-0.650335355	1.751737968	-0.605429472	-0.520149013	-0.078017324	1.7653242	0.436881086	0.63996878	-0.519196785	0.512125211
sample53	-1.100133422	0.193967611	0.070913802	-0.810133796	-0.979380883	0.244671	-0.820898404	-0.091582229	-0.809968059	-1.011858302	-0.029008392	-0.825382516	0.558627687	1.066350148	0.427641186	-0.544751029	-0.389785653	0.401272019	1.412176796	-0.729517494	-0.824456277	-0.924932454	-0.567946966	0.999466283	0.650263941	-1.057178947	-1.046776602	0.740679298	-0.387556285	1.101968971	-0.945060947	0.733448676	-1.276932455	0.679616611	0.713894694	-0.578578191	-0.474797768	-1.038920501	-0.903590638	-0.955295028	-0.58600044	-0.00335332	-0.619846672	-0.89910365	-0.457392946	0.719513826	0.98907381	-0.623990855	0.615861298
sample54	-1.125627873	-0.110727621	-0.036318094	-0.815941524	-0.658586312	-0.092938177	-0.769352509	-0.090880546	-0.815795179	0.201549011	-0.029008392	-0.779919824	0.338432651	-0.331753379	-0.711532663	0.057045872	0.148164137	0.757926274	-0.310246493	-0.273017388	-0.779018642	-0.725331612	-1.69604994	1.563182172	0.783343612	-1.628277706	-1.616659256	1.309260348	-1.737071914	1.67659487	-0.896644617	0.638873099	-1.10756749	0.418898738	0.45785951	-0.565105637	-0.410023871	-2.002909866	-0.887334477	-1.435591771	-0.497689989	0.164262415	-0.683358005	-1.530291141	-0.300817303	1.389117863	1.534474555	-0.679429702	1.149863742
sample55	0.567198166	0.379873629	0.819207311	-0.325790017	0.602103981	-1.382278786	0.276274407	-0.09018848	-0.323324814	-0.041132451	1.024219392	-0.196924722	0.392858457	1.765401912	0.70234575	0.543690191	0.417139033	-0.040299916	1.576864769	0.503380305	-0.196344854	-0.470182012	0.046593926	0.452371858	0.501269647	-0.468465782	-0.465118924	0.220535616	0.214980138	0.48173565	-0.571033962	0.502155059	-0.420696596	0.513054997	0.693085398	-0.457027176	-0.523945634	0.083282697	-0.408787337	-0.534579058	-0.044810289	0.056559065	-0.53319429	-0.441671414	-0.028684822	0.428734382	0.57130126	-0.535622096	0.428586646
sample56	0.802475952	0.063076873	0.507527932	0.168353852	-0.01190476	-0.37139078	0.348051675	-0.09371	0.168515592	0.444230474	1.024219392	0.540230397	0.68735137	0.367298384	1.180979553	0.838828705	0.686113928	-0.278069419	0.579030472	1.147421336	0.540403987	-0.104082605	0.866407392	0.179164453	0.536470169	-0.123595445	-0.140596011	-0.678111083	1.058134745	0.050451753	-0.140396462	0.569880668	0.166479116	0.621991619	0.410877513	-0.274836443	-0.455581758	0.452149863	0.156664604	0.025033996	0.103014603	-0.960559206	-0.343756439	0.690612784	0.099244841	-0.153973162	-0.035611229	-0.327904475	0.060623458
sample57	0.08049149	0.38355439	0.152068673	-0.213955319	-0.573420096	0.246420211	-0.214405877	-0.093873162	-0.214656905	0.686911937	1.550833285	0.013868911	-0.516750854	1.066350148	0.296686551	1.112156424	0.955088823	0.163502516	1.217671316	0.869889734	0.014332602	0.463531424	-1.397500737	0.099810156	0.184296786	-0.145708489	-0.13707089	1.151231654	-1.358052939	0.185481125	0.155672106	-0.283199147	0.378884786	-0.362521663	-0.094235954	-0.396123682	-0.463581837	0.311841071	-0.092646399	-0.027884435	-0.06797403	0.293892876	-0.32434225	-0.517294933	-0.156190654	0.004458857	0.011283958	-0.358522669	0.067104775
sample58	-1.208818776	-1.494064768	-1.777627481	-1.225054584	-1.189422912	0.344361635	-1.434051179	-0.084157292	-1.225662184	-0.769176839	-0.292315339	-1.124705666	0.412872656	1.765401912	0.269021226	-0.617093493	-0.658760549	0.706975666	1.059969957	-0.833507751	-1.123614458	-0.825693396	-0.533503565	0.762193628	0.555332968	-0.818313724	-0.807853971	0.748137452	-0.408444585	0.863960601	-0.784094499	0.534105486	-0.81853444	0.49463024	0.664707084	-0.704294343	-0.529795051	-0.457530236	-1.243162503	-1.163926226	-1.136331847	0.08790702	-0.682096965	-1.457916472	-0.960889332	1.213084427	1.315339204	-0.665868631	1.047127738
sample59	-0.246337278	-0.934191721	-0.89926374	-0.70112322	-0.806386485	1.178624971	-0.845447084	-0.093583998	-0.70114266	0.686911937	0.760912446	-0.582471375	-0.606643311	-0.331753379	-0.534142823	0.762402482	0.686113928	0.723959202	-0.034631832	0.446152165	-0.581679016	0.487858083	-1.193751708	-0.030601968	0.082282497	-0.015621942	-0.006520172	1.073623032	-1.209785006	0.057660102	0.186816924	-0.358661678	0.41018437	-0.419154541	-0.105662383	-0.536604442	-0.441234664	0.094253579	-0.631184505	0.043759415	-0.603865527	0.464116366	-0.307675658	-0.467990112	-0.613903475	-0.263715859	-0.083929852	-0.350587216	-0.232364489
sample60	0.435913507	0.207746186	0.321124803	0.639170987	0.909283743	-0.102554858	0.633151454	-0.09477989	0.639882335	0.201549011	0.760912446	0.746892497	0.518091237	0.367298384	0.356620181	0.516181226	0.417139033	-0.176168203	0.534580467	0.468447849	0.746952187	-0.417865477	0.404352681	0.256060171	0.414602115	-0.268453257	-0.267542739	-0.176550295	0.60465177	0.272961908	-0.448486423	0.510821904	-0.231601794	0.566468099	0.548610499	-0.142452546	-0.468395987	0.023211086	0.496108218	-0.068225807	0.716806425	-0.392458807	-0.346938043	0.335138295	0.506392551	-0.207788661	0.03285257	-0.355081124	-0.093650028
sample61	-1.20752932	1.393693311	0.597943296	-0.80527313	-0.96486426	-0.722487406	-0.621748125	-0.089463154	-0.804770898	0.444230474	-0.292315339	-0.767121457	0.09283837	-1.030805143	-1.064024065	0.112277933	0.148164137	0.571107378	-1.050401177	-0.239780889	-0.766227329	-0.389271462	-0.551422204	0.485061991	0.400447689	-0.537961992	-0.527949122	0.677034976	-0.464257036	0.582497619	-0.512915292	0.289804993	-0.364125481	0.259855118	0.527577359	-0.587408112	-0.518042127	-0.444221854	-0.84160723	-0.68132986	-0.604279876	0.242741628	-0.596719016	-0.90079559	-0.541679334	0.27275327	0.702128291	-0.607791852	0.147421867
sample62	1.007395055	0.97942148	1.268147502	0.698825391	0.349183342	-0.100400615	0.679618656	-0.094850614	0.700200899	0.686911937	0.4976055	0.704931687	-0.228935038	-0.331753379	-0.539708591	0.559733903	0.686113928	0.282387267	-0.217799743	0.261647878	0.705014503	0.075863858	-1.049350128	0.268157021	0.292483056	-0.311623619	-0.30312356	0.945967867	-1.002945792	0.349720591	-0.111841138	-0.059960027	0.11486279	-0.126655861	0.140468369	-0.121659472	-0.465524399	0.687247092	0.761555703	-0.062757662	0.931954319	0.127091815	-0.212838371	-0.456827548	0.778642171	0.30189553	0.079510462	-0.211844067	0.344552852
sample63	-0.809341814	-2.180928837	-2.139734933	-1.130165929	-1.275887522	1.682865073	-1.350781539	-0.090528433	-1.130932116	0.929593399	0.234298554	-1.015381572	-0.471934059	-1.030805143	-0.94841016	0.573062685	0.686113928	0.893794561	-0.841575101	0.217937715	-1.014350617	0.308360231	-1.240215198	0.117552834	0.157004599	-0.16644943	-0.156922203	0.97374171	-1.29274615	0.209947252	0.072704003	-0.271672485	0.292704232	-0.347611957	0.055208057	-0.676619989	-0.506832645	0.374190122	-1.118970039	-0.278906516	-1.046901487	0.430989056	-0.445324289	-0.863279348	-0.917969986	0.115377898	0.297510411	-0.467959134	0.044432874
sample64	-1.618675568	-0.347237859	-0.707362296	-1.123103328	-1.799747751	0.658600007	-1.276958003	-0.088758095	-1.123845078	1.657637787	1.024219392	-0.970782368	-2.220175102	-1.030805143	-1.014598939	1.364491312	1.493038614	0.927761633	-0.922637677	1.001603454	-0.969775993	2.13394917	-1.425783256	-1.858906458	-2.017343848	1.832156994	1.83882511	1.025459407	-1.70376266	-1.795248156	2.033603323	-2.117945811	1.753756347	-2.148444603	-1.544797858	-0.566065054	0.693104618	-0.20223132	-1.037118368	1.159230529	-1.091427056	2.772187128	0.362763221	-0.231934997	-1.029489075	-1.717661194	-1.227219878	0.174534681	-2.265385772
sample65	-0.843947118	-0.807702809	-0.798720226	-0.876390726	-0.839041066	0.075826812	-0.874657077	-0.090767344	-0.876822447	0.444230474	0.234298554	-0.79866145	-0.014123575	-0.331753379	-0.659725715	0.3614609	0.417139033	0.791893346	-0.329342897	0.03447628	-0.797749939	-0.262210905	-0.056840556	0.120315614	0.176984411	-0.169243179	-0.159711955	0.194389308	0.04629334	0.212750201	-0.380989612	0.16552127	-0.187621888	0.198994409	0.42337515	-0.592918959	-0.448118711	-0.371867774	-0.897147611	-0.317577083	-0.745937419	0.405366112	-0.485683775	-0.532113614	-0.707931464	-0.18105171	0.280482011	-0.511210874	-0.31931533
sample66	0.537419257	0.127480362	0.513221278	0.612845551	1.173353492	-0.882732174	1.031359196	-0.093515221	0.61389653	-0.041132451	-0.555622285	0.22521007	0.843059046	-0.331753379	-0.374166287	-0.502389027	-0.389785653	-0.261085883	-0.712493002	-0.650728869	0.225557281	-0.940216505	0.752510607	0.26430144	0.388690085	-0.296349993	-0.292572001	-0.692118578	1.119636991	0.315251258	-0.776094265	0.731272038	-0.822542191	0.838309977	0.766181968	-0.151971499	-0.470309045	0.370341622	0.259863431	-0.157684725	0.767545815	-0.355907084	-0.354340385	0.103700926	0.659134184	0.110815255	0.159963419	-0.31918081	0.153314469
sample67	-1.537187122	-1.0129737	-0.49006947	-1.034710219	-0.419973054	-0.535901947	-1.009080088	-0.087384019	-1.035099619	0.929593399	-0.029008392	-0.936762539	-0.612315239	-1.729856907	-1.33310518	0.440925321	0.417139033	0.842843954	-1.359125471	0.063470494	-0.935774914	0.479433916	-0.563082884	-0.318756199	-0.14202518	0.274748638	0.283644708	0.63252868	-0.570812052	-0.232705361	0.263026816	-0.41367524	0.491174548	-0.41268889	0.099681079	-0.645209193	-0.473438373	0.081853478	-1.00524509	-0.199642641	-0.927090642	0.804529659	-0.48208022	-0.735609864	-0.855179991	-0.213186827	0.183814284	-0.513378035	-0.279109338
sample68	0.966321427	-0.980142869	-0.44271635	0.083136649	0.217676202	1.038299553	-0.178643118	-0.095366745	0.083313652	-0.041132451	-0.818929231	0.000192556	0.846694234	-1.030805143	-0.29050903	-0.501420257	-0.389785653	-1.432949864	-1.017245508	-0.121612926	0.000663785	-0.860203411	0.936883118	0.787325781	0.739934138	-0.765283775	-0.766088122	-0.114876435	0.654554399	0.755298785	-0.792484186	0.816866515	-0.779725083	0.819726157	0.764973208	-0.346583604	-0.525279603	-0.069536308	-0.15072354	-0.427107059	0.317285271	-0.365543487	-0.443087433	-0.07267283	0.337207028	0.318667906	0.43180098	-0.439035587	0.371789106
sample69	-2.368634919	-0.213245446	0.116700662	-1.222207491	-0.547482219	-2.875359015	-1.036175464	-0.06051619	-1.220591015	-0.283813914	-1.082236177	-1.12506727	0.266770682	-1.030805143	-1.100853976	-0.675371565	-0.658760549	0.842843954	-0.951793212	-1.030944735	-1.123975863	-0.619680023	-2.056063532	1.069974152	0.78969894	-1.129345285	-1.118519582	1.868814634	-2.071034539	1.175695079	-0.479148336	0.235435789	-0.335711378	0.040454773	0.280939117	-0.69863717	-0.434991953	0.175912174	-1.234710134	-2.263544018	-1.074781956	0.132976639	-0.766509295	-3.06523623	-0.76314126	5.082768377	3.122771052	-0.699477634	3.924493123
sample70	0.207920989	0.506521658	1.99841716	-0.386150616	-0.087204051	0.345943411	-0.398828841	-0.093569772	-0.38513953	-1.011858302	-1.872157016	-0.686833322	-0.90802369	-1.030805143	-0.725685555	-1.448792354	-1.465685235	-0.329020027	-1.031818063	-1.635005226	-0.685983444	1.002036602	0.022974539	-1.161291569	-0.94836659	1.147878203	1.150852171	-0.170457414	-0.075510329	-1.129744777	1.080868704	-1.045070076	1.147218352	-1.006385192	-0.965808382	0.037955611	0.649307882	1.088067218	-0.176929804	1.139328086	-0.600246259	0.018302999	0.600639776	0.6288029	-0.627493821	-0.589953194	-1.120953676	0.691121425	-0.37730831
sample71	-0.213327449	-1.375305516	-1.321010669	-0.654814973	-0.457202848	1.428035607	-0.836626815	-0.094069188	-0.655391896	-1.011858302	-1.345543123	-0.744313597	0.22340387	-0.331753379	0.197373715	-1.259614965	-1.19671034	-0.057283452	-0.619468142	-0.945368437	-0.743432039	0.201673783	0.075965147	-0.295542055	0.115085905	0.369415334	0.354905588	-0.125781989	0.329048603	-0.435593395	0.364449188	-0.083610904	0.614165035	-0.064329133	-0.212256074	-0.410227439	-0.07943452	1.932556223	-0.61983335	0.575644568	-0.752191502	-1.111453334	0.015369548	0.620967377	-0.593789263	0.216398006	-0.505275262	0.09433555	0.4710096
sample72	0.267219729	0.344266944	0.235421055	-0.468793753	-0.223935757	-0.386847602	-0.29024403	-0.092059606	-0.468766574	0.929593399	0.760912446	-0.302940042	-0.83612587	-0.331753379	-0.490693914	0.980207197	0.955088823	0.0616013	-0.358657054	0.687047774	-0.302301744	0.928290115	-0.173933526	-0.920123251	-0.706328882	0.885437875	0.892538664	0.083367535	-0.183648806	-0.849232999	0.831045184	-0.815591931	0.965373102	-0.763242286	-0.472549285	-0.304594415	-0.039889605	0.563903755	-0.292674246	0.715853573	-0.531027779	0.416970604	0.0559243	0.392775085	-0.632851674	-0.839894816	-0.746061419	0.040163396	-0.753786578
sample73	-1.810132689	-1.924511447	-1.955888977	-1.277013699	-1.962045049	0.34019918	-1.554560063	-0.078408685	-1.277791283	0.686911937	-0.555622285	-1.157414181	0.347172285	-1.030805143	-1.40727865	-0.039962051	-0.120810758	0.927761633	-1.639653543	-0.42127754	-1.156304946	-0.737068475	-0.900310372	1.144299241	0.681323638	-1.204701007	-1.193688507	0.971586544	-0.815693325	1.25162172	-0.923983386	0.668253384	-1.197782902	0.56387407	0.541219374	-0.71600871	-0.398609273	-1.698792611	-1.286340551	-1.728313496	-1.201255246	0.502947188	-0.756630829	-2.104905786	-1.019947393	2.032968655	1.989771906	-0.730670358	1.595475302
sample74	0.345451253	0.65194084	0.761496355	0.960324104	1.15040207	0.924547611	0.448682807	-0.096200528	0.959980197	0.444230474	0.234298554	0.87102195	0.305494668	-0.331753379	-0.127737692	0.287667031	0.417139033	-0.261085883	-0.474191977	0.118389041	0.871013226	-0.249528041	0.470627182	-0.040632056	0.149102048	0.004553512	0.010023489	-0.361604622	0.661315456	0.022475122	-0.234799273	0.250138464	0.020103302	0.328520104	0.25284309	0.047059435	-0.380633914	-0.056447477	0.873808303	0.25507318	0.799534831	-0.426042882	-0.218593997	0.512186702	0.395740545	-0.708021199	-0.320895134	-0.232306278	-0.662585685
sample75	-1.215169999	1.133821261	1.103275798	-0.641470785	-0.661773594	0.224631627	-0.628294485	-0.092464407	-0.641611545	1.172274862	0.234298554	-0.529028054	-1.214480783	-1.030805143	-1.071460593	0.739830104	0.686113928	0.231436659	-1.36350924	0.415449597	-0.528265149	1.234298857	-0.338312468	-1.23685289	-1.080293292	1.207158586	1.213786885	0.260523842	-0.515252355	-1.17235488	1.218139328	-1.250170064	1.239221881	-1.227009857	-0.920282368	-0.291505853	0.27498566	0.576951355	-0.458556137	1.030924359	-0.737923203	0.545245899	0.288237767	0.203640502	-0.792122976	-1.084117789	-1.052569249	0.251685764	-1.058921087
sample76	-1.689992777	-1.271558017	-1.701928902	-1.213542826	-0.668249458	-0.433348672	-1.361871159	-0.082110343	-1.213692965	-0.283813914	-1.082236177	-1.120761524	0.208027291	-0.331753379	-0.913553382	-0.705923211	-0.658760549	0.673008594	-0.968048239	-1.040677572	-1.119672489	-0.551669297	0.104430093	0.005988142	0.137341621	-0.053634615	-0.044268775	0.136130762	0.233382467	0.0967605	-0.353654099	0.145520787	-0.146384671	0.203485872	0.464516468	-0.700645147	-0.52142049	0.588742772	-1.227121929	-0.737533071	-1.133332126	0.069352396	-0.63747267	-1.25331708	-0.972940606	0.549051293	0.86234287	-0.633919914	0.494527697
sample77	-1.952156354	-2.779473556	-2.708362933	-1.293645368	-1.970549481	1.591160121	-1.623872366	-0.078763711	-1.294721428	-0.283813914	-1.345543123	-1.173657711	0.240168639	-1.030805143	-1.221565209	-0.701440977	-0.658760549	0.85982749	-1.368614871	-1.06468668	-1.172539523	-0.594216613	-0.30718454	0.427828303	0.385875705	-0.48020168	-0.470225613	0.530961172	-0.183463278	0.524733875	-0.576473049	0.345767343	-0.453931936	0.345215039	0.527407426	-0.722614545	-0.491992541	-0.557965365	-1.300245177	-1.261689151	-1.23621551	0.147127765	-0.714646308	-1.677851922	-1.0613153	1.157702366	1.437822635	-0.701038359	0.84718183
sample78	-1.653267905	-2.602260372	-2.652959663	-1.275747669	-1.858907496	1.627969562	-1.58147965	-0.082977051	-1.2767676	-0.283813914	-1.60885007	-1.164568888	0.035287176	-1.729856907	-0.628217521	-1.204168724	-0.927735444	0.350321411	-1.982139149	-1.386108431	-1.163455709	0.12364514	-0.415998996	-0.327370561	-0.125236959	0.283459549	0.292343157	0.229658402	-0.094582419	-0.241444969	0.302403044	-0.221240808	0.552352344	-0.16955647	0.19601205	-0.718082623	-0.526511268	1.683285573	-1.278161137	-0.386795492	-1.222977883	-0.318202078	-0.569209487	-0.961131136	-1.052134292	0.414076766	0.532301538	-0.571140987	0.452687307
sample79	-1.489279564	-2.65571004	-2.172984503	-1.25565394	-1.935932424	2.275941017	-1.555452385	-0.08675115	-1.256608915	-0.041132451	-0.818929231	-1.146092555	0.43000075	-1.030805143	-1.031293775	-0.478308094	-0.389785653	0.791893346	-1.073026017	-0.827196779	-1.144989559	-0.848911636	-0.292248266	0.62865833	0.474529589	-0.683282111	-0.673015527	0.485366693	-0.152634519	0.728483808	-0.773524363	0.51836441	-0.81770527	0.509415266	0.646862681	-0.712668485	-0.529341474	-0.146211906	-1.269525475	-0.904161373	-1.186775355	0.142203538	-0.616975663	-1.18870805	-1.017791168	0.741834143	1.005572606	-0.626304119	0.588599849
sample80	0.077177246	-0.232409643	-0.026431656	-0.106265904	0.139306307	-0.091522178	-0.013029665	-0.093615272	-0.105988996	-0.041132451	-0.555622285	-0.324739017	0.45959492	-0.331753379	-0.777905761	-0.404955758	-0.389785653	0.808876882	-0.367333144	-0.740969305	-0.324088705	-0.887143691	1.135625214	-0.240461873	-0.07458586	0.195576998	0.204586327	-1.263439483	1.333537777	-0.153272699	-0.641823826	0.354846313	-0.713976463	0.529195325	0.473441522	-0.295903712	-0.344709681	0.402421816	-0.315668593	0.247685169	-0.052305981	0.318314927	-0.168848174	0.092788335	-0.231883047	-0.421736562	-0.278410194	-0.175889669	-0.397469386
sample81	-0.026582608	-0.429727013	0.706515156	-0.371775357	-0.486093127	0.941888581	-0.513917018	-0.094383828	-0.371910394	1.414956324	1.550833285	0.002701878	-1.752959112	0.367298384	-0.12434384	1.667025029	1.76201351	0.0616013	0.213497869	1.50078619	0.003171723	1.886665448	0.647281974	-1.905907527	-2.063268107	1.909636376	1.910317767	-1.075418778	-0.054806431	-1.900187583	1.968050065	-1.886768647	1.719648871	-1.861537437	-2.187151272	0.865104137	2.493940812	-0.586404633	0.015143208	1.86093617	-0.767495266	0.684837217	2.265494956	1.774664794	-0.870162701	-1.79337789	-1.885816216	2.280650557	-1.6827082
sample82	-1.635717009	-1.658250381	-1.739527491	-1.163379387	-1.270247505	1.129725604	-1.367681441	-0.088745369	-1.164162447	0.686911937	-0.555622285	-1.065879045	0.245607517	-1.729856907	-1.452122728	0.044430667	0.148164137	0.910778097	-1.646930184	-0.340027743	-1.064820258	-0.601432954	-0.57086973	0.76627842	0.538108733	-0.822444277	-0.811978615	0.729341861	-0.462191197	0.868104783	-0.759559749	0.511065267	-0.774419999	0.464731274	0.617906832	-0.68281814	-0.462625754	-1.116611852	-1.184146417	-0.960651282	-1.054948156	0.35954709	-0.638490238	-1.119584001	-0.908756515	0.551317259	0.988789917	-0.650704394	0.341461042
sample83	0.842585059	-0.952183794	-0.355620735	-0.351845051	-0.20769109	-0.016388107	-0.272788675	-0.093113087	-0.352460413	-1.497221227	-1.872157016	-0.685354162	-0.770182753	-0.331753379	0.056554537	-1.826907919	-1.73466013	-0.617740138	-0.163930256	-1.727436055	-0.684505099	1.008918947	-0.159248814	-0.933108334	-0.636756401	0.941042328	0.9396175	0.172727913	-0.27810176	-0.943844081	1.049868323	-0.941373605	1.12461903	-0.943294502	-0.750245186	-0.128815486	0.220471982	1.704199723	-0.135445269	0.960445693	-0.545113288	-0.328421902	0.318645319	0.51272364	-0.514910779	-0.1965932	-0.906240671	0.385636144	0.102814266
univariate analysis	P£¼0.05	P£¼0.05	P£¼0.05	P£¼0.05	P£¼0.05		P£¼0.05	P£¼0.05	P£¼0.05	P£¼0.05		P£¼0.05						P£¼0.05			P£¼0.05															P£¼0.05			P£¼0.05		P£¼0.05	P£¼0.05	P£¼0.05		P£¼0.05			P£¼0.05
[truncated: 319 more columns]
